# Supplementary material for: Predictive Factors and Value of ypN+ after Neoadjuvant Chemotherapy in Clinically Lymph Node-Negative Breast Cancer
Source: PLoS One. 2016 Sep 15;11(9):e0162616. doi: 10.1371/journal.pone.0162616 (PMC5025211; doi:10.1371/journal.pone.0162616)
Supplement: S1 Table — (XLSX) [file pone.0162616.s001.xlsx]

## Sheet: Sheet1
Age	T	N	pre-ope AxLN FNA	pre-ope AxLN FNA(2nd)	pre-ope distant metastasis	Pathological type	DFI(months)	recurrence	OS(months)	death	pre-ope anthraA	post-ope anthra	pre-ope taxaneT	post-ope taxaneT	ypT0/is ypN0	ypTinv ypN0	ypTis/inv ypN+	no of LN meta	subtype
54	2	0	1	0	0	1	78.4667	0	78.4667	0	1	0	0	0	0	1	0	0	1
56	2	0	0	0	0	1	61.8	0	61.8	0	1	0	0	0	0	1	0	0	1
57	2	0	1	0	0	1	75.5333	0	75.5333	0	1	0	1	0	0	1	0	0	1
58	2	0	1	0	0	1	61.1	0	61.1	0	1	0	0	1	0	0	1	1	1
62	2	0	0	0	0	1	66.5333	0	66.5333	0	1	0	1	0	0	1	0	0	1
54	2	0	0	0	0	1	122.633	0	122.633	0	1	0	0	0	0	0	1	5	3
66	2	0	0	0	0	1	54.5333	0	54.5333	0	1	0	0	0	0	1	0	0	1
56	4	0	0	0	0	1	13.2	1	44.9333	1	1	0	0	0	0	0	1	30	3
40	4	0	0	0	0	1	22.3667	1	66.8333	0	1	0	1	0	0	0	1	8	1
46	2	0	1	0	0	1	105.9	0	105.9	0	1	0	0	0	0	0	1	2	1
46	2	0	0	0	0	1	97.5	0	97.5	0	0	0	1	0	0	1	0	0	1
55	4	0	0	0	0	1	114.933	0	114.933	0	1	0	1	0	0	0	1	1	1
47	2	0	0	0	0	1	113.667	0	113.667	0	1	0	1	0	0	1	0	0	1
60	2	0	0	0	0	1	112.633	0	112.633	0	1	0	1	0	0	0	1	2	1
41	3	0	0	0	0	1	116	0	116	0	1	0	1	0	0	0	1	1	1
51	2	0	0	0	0	1	111.033	0	111.033	0	1	0	1	0	1	0	0	0	4
55	2	0	0	0	0	3	110.033	0	110.033	0	1	0	1	0	0	1	0	0	4
53	2	0	0	0	0	1	111.3	0	111.3	0	1	0	1	0	0	1	0	0	1
68	2	0	0	0	0	2	67.8	0	67.8	0	1	0	0	1	0	0	1	2	1
68	2	0	0	0	0	1	67.8	0	67.8	0	1	0	0	1	0	1	0	0	1
55	2	0	0	0	0	1	109.767	0	109.767	0	1	0	1	0	0	1	0	0	4
46	2	0	0	0	0	1	110.5	0	110.5	0	1	0	1	0	1	0	0	0	1
61	3	0	0	0	0	1	109.267	0	109.267	0	1	0	1	0	0	1	0	0	1
59	2	0	0	0	0	1	110.5	0	110.5	0	1	0	0	0	0	1	0	0	3
65	2	0	0	0	0	1	105.167	0	105.167	0	1	0	1	0	0	1	0	0	1
53	3	0	0	0	0	1	106.9	0	106.9	0	1	0	1	0	0	1	0	0	3
48	2	0	0	0	0	1	103.067	0	103.067	0	1	0	1	0	0	1	0	0	1
47	2	0	0	0	0	3	103.667	0	103.667	0	1	0	1	0	0	0	1	1	1
51	2	0	0	0	0	1	104.5	0	104.5	0	1	0	1	0	0	0	1	6	1
46	2	0	0	0	0	1	15.5333	1	46.4667	0	1	0	1	0	0	1	0	0	1
50	1	0	0	0	0	2	55.0333	1	104.6	0	1	0	1	0	0	1	0	0	1
48	2	0	0	0	0	1	103.833	0	103.833	0	1	0	1	0	0	1	0	0	4
57	2	0	0	0	0	1	62.7	0	62.7	0	1	0	1	0	0	1	0	0	1
58	2	0	0	0	0	1	98.3	0	98.3	0	1	0	1	0	0	1	0	0	1
54	2	0	0	0	0	1	99.9667	0	99.9667	0	1	0	1	0	0	1	0	0	4
40	2	0	0	0	0	1	98.4333	0	98.4333	0	1	0	1	0	0	1	0	0	1
30	3	0	0	0	0	1	16.5333	1	20.0667	1	1	0	1	0	0	0	1	4	4
49	2	0	0	0	0	1	36.7667	1	73.8333	1	1	0	0	1	0	0	1	4	1
52	2	0	0	0	0	1	21.3	1	29.9667	1	1	0	1	0	0	0	1	1	1
34	2	0	0	0	0	1	97.9667	0	97.9667	0	1	0	1	0	0	1	0	0	1
61	4	0	0	0	0	1	92	0	92	0	1	0	1	0	0	0	1	1	1
60	2	0	0	0	0	1	94.6	0	94.6	0	1	0	1	0	0	1	0	0	2
40	2	0	0	0	0	1	15.1667	1	57.2667	1	1	0	0	0	0	1	0	0	4
43	2	0	1	0	0	1	97.2667	0	97.2667	0	0	1	1	0	0	0	1	1	1
51	3	0	0	0	0	3	91.6667	0	91.6667	0	1	0	1	0	0	1	0	0	4
67	4	0	0	0	0	2	91.2667	0	91.2667	0	1	0	1	0	0	1	0	0	1
52	2	0	1	0	0	1	91.4667	0	91.4667	0	1	0	1	0	0	1	0	0	1
34	2	0	1	0	0	1	11.9667	1	24.2667	1	0	1	1	0	0	0	1	1	4
45	3	0	0	0	0	1	10.5667	1	34.1667	1	1	0	1	0	0	0	1	1	1
56	2	0	0	0	0	1	60.9333	0	60.9333	0	1	0	0	0	0	1	0	0	2
58	2	0	0	0	0	1	98.5667	0	98.5667	0	1	0	0	0	0	1	0	0	4
36	2	0	0	0	0	1	91.5	0	91.5	0	1	0	1	0	0	0	1	2	1
59	3	0	0	0	0	1	97.4667	0	97.4667	0	1	0	0	0	0	1	0	0	2
60	3	0	1	0	0	1	93.0667	0	93.0667	0	0	0	1	0	0	1	0	0	4
47	1	0	0	0	0	3	91.9	0	91.9	0	1	0	1	0	0	1	0	0	1
63	2	0	0	0	0	1	92.4333	0	92.4333	0	1	0	1	0	1	0	0	0	4
47	2	0	0	0	0	3	91.6	0	91.6	0	0	1	1	0	0	1	0	0	3
64	2	0	0	0	0	1	91.0667	0	91.0667	0	1	0	0	0	1	0	0	0	4
67	2	0	0	0	0	1	91.3333	0	91.3333	0	1	0	0	0	0	1	0	0	1
55	4	0	1	0	0	1	91.5	0	91.5	0	1	0	0	0	0	1	0	0	1
30	2	0	1	0	0	1	53.8667	0	53.8667	0	0	0	1	0	1	0	0	0	3
35	2	0	1	0	0	1	87.4	0	87.4	0	1	0	1	0	1	0	0	0	4
56	2	0	0	0	0	1	93.8	0	93.8	0	1	0	0	1	0	0	1	4	1
65	2	0	0	0	0	1	89.5	0	89.5	0	0	1	1	0	0	0	1	2	1
33	2	0	0	0	0	1	88.5	0	88.5	0	1	0	1	0	0	0	1	1	1
37	2	0	0	0	0	1	92.2667	0	92.2667	0	1	0	0	0	0	1	0	0	1
45	2	0	1	0	0	1	88.1333	0	88.1333	0	1	0	1	0	0	1	0	0	3
69	2	0	0	0	0	1	86.3667	0	86.3667	0	1	0	1	0	0	0	1	2	2
51	3	0	1	0	0	1	25.5	0	25.5	0	1	0	0	0	0	1	0	0	3
36	2	0	1	0	0	1	24.2333	1	85.7	0	1	0	1	0	0	0	1	1	1
44	2	0	0	0	0	2	85.4	0	85.4	0	1	0	1	0	0	1	0	0	1
47	2	0	0	0	0	1	89.2	0	89.2	0	1	0	0	0	0	1	0	0	1
34	2	0	0	0	0	1	84.0333	0	84.0333	0	1	0	0	1	0	0	1	3	1
34	2	0	0	0	0	1	79.3667	0	79.3667	0	1	0	0	1	0	0	1	3	1
36	3	0	0	0	0	3	85.7333	0	85.7333	0	1	0	1	0	0	1	0	0	1
64	3	0	0	0	0	1	83.4333	1	89.4667	0	1	0	0	0	0	1	0	0	1
55	4	0	1	0	0	1	80.3333	0	80.3333	0	1	0	1	0	0	0	1	1	4
61	4	0	0	0	0	1	13.9333	1	25.9667	1	1	0	1	0	0	0	1	11	1
40	2	0	1	0	0	1	41.0333	0	41.0333	0	1	0	0	0	0	1	0	0	4
70	2	0	1	0	0	1	80.0667	0	80.0667	0	1	0	0	0	0	1	0	0	4
56	2	0	0	0	0	1	85.0333	0	85.0333	0	1	0	0	0	0	1	0	0	1
64	3	0	0	0	0	2	86	1	87.0667	0	1	0	0	0	0	0	1	11	1
63	2	0	0	0	0	2	79.7667	0	79.7667	0	1	0	0	1	0	1	0	0	4
51	2	0	0	0	0	1	85.6	0	85.6	0	1	0	0	0	0	1	0	0	2
64	3	0	0	0	0	3	48.3667	1	77.2667	0	1	0	0	1	0	0	1	1	4
36	2	0	0	0	0	1	80.8333	0	80.8333	0	1	0	0	0	0	1	0	0	1
42	2	0	0	0	0	1	78.5667	0	78.5667	0	1	0	1	0	0	1	0	0	1
63	4	0	0	0	0	1	85.8667	0	85.8667	0	1	0	0	0	0	1	0	0	1
51	2	0	1	0	0	1	85.9667	0	85.9667	0	0	1	1	0	0	0	1	1	4
47	2	0	1	0	0	1	79.7	0	79.7	0	1	0	0	0	0	1	0	0	1
38	2	0	1	0	0	1	82.5667	0	82.5667	0	1	0	0	0	0	1	0	0	1
35	2	0	1	0	0	1	83.2333	0	83.2333	0	1	0	0	1	0	0	1	1	1
61	2	0	1	1	0	1	79.6	0	79.6	0	1	0	0	1	0	0	1	2	1
42	2	0	0	0	0	1	84.2	0	84.2	0	1	0	0	0	0	1	0	0	1
74	2	0	0	0	0	3	84.7333	0	84.7333	0	1	0	0	0	0	1	0	0	1
35	2	0	0	0	0	1	80.0667	0	80.0667	0	1	0	1	0	0	1	0	0	1
19	2	0	1	0	0	1	81.6	0	81.6	0	1	0	0	0	0	1	0	0	4
59	2	0	1	0	0	3	79.6333	0	79.6333	0	1	0	0	0	0	1	0	0	1
61	2	0	0	0	0	1	79.3333	0	79.3333	0	1	0	1	0	0	1	0	0	1
59	4	0	1	0	0	1	76.7667	0	76.7667	0	1	0	1	0	0	1	0	0	4
41	2	0	0	0	0	1	78.9667	0	78.9667	0	1	0	0	1	0	0	1	1	1
43	2	0	0	0	0	1	78.6333	0	78.6333	0	0	1	1	0	0	0	1	1	1
42	2	0	0	0	0	1	74.2	0	74.2	0	0	1	1	0	0	0	1	1	1
65	2	0	1	0	0	1	83.7	0	83.7	0	1	0	0	0	0	1	0	0	1
36	2	0	0	0	0	1	79.8333	0	79.8333	0	1	0	0	0	0	1	0	0	3
69	2	0	0	0	0	1	79.6	0	79.6	0	1	0	0	1	0	0	1	3	1
58	4	0	1	1	0	3	72.9333	0	72.9333	0	1	0	1	0	0	1	0	0	3
44	2	0	1	0	0	1	79.5	0	79.5	0	1	0	0	0	0	1	0	0	1
68	4	0	0	0	0	1	79.3333	0	79.3333	0	0	0	1	0	0	1	0	0	1
44	2	0	0	0	0	1	79.8	0	79.8	0	1	0	0	0	1	0	0	0	1
43	2	0	0	0	0	1	74.6667	0	74.6667	0	1	0	0	0	0	1	0	0	1
65	2	0	1	0	0	1	75.0333	0	75.0333	0	1	0	1	0	0	0	1	4	1
26	2	0	1	0	0	1	69.3	0	69.3	0	1	0	1	0	1	0	0	0	4
58	2	0	1	0	0	1	74.1667	0	74.1667	0	1	0	0	0	0	0	1	2	1
47	2	0	1	0	0	1	44.2	1	62.0667	1	1	0	0	0	0	1	0	0	1
46	2	0	1	1	0	1	75.5667	0	75.5667	0	0	1	1	0	0	0	1	1	3
44	2	0	0	0	0	1	73.9667	0	73.9667	0	1	0	0	0	0	1	0	0	1
46	2	0	0	0	0	1	73.4333	0	73.4333	0	1	0	0	0	0	1	0	0	1
67	4	0	0	0	0	1	68.4333	0	68.4333	0	1	0	1	0	0	1	0	0	3
44	2	0	1	1	0	1	74.4	0	74.4	0	1	0	0	0	0	1	0	0	1
51	2	0	1	0	0	1	73.3333	0	73.3333	0	0	1	1	0	0	1	0	0	4
46	2	0	0	0	0	1	73	0	73	0	1	0	0	0	0	1	0	0	1
39	2	0	0	0	0	1	12.5667	1	65.7333	0	0	1	1	0	0	1	0	0	1
58	2	0	0	0	0	1	12.1	1	27.9667	1	0	0	1	0	0	1	0	0	4
45	2	0	0	0	0	1	30.4667	1	41.4	1	1	0	0	0	0	0	1	2	1
56	1	0	0	0	0	1	60.5667	0	60.5667	0	1	0	1	0	0	0	1	2	1
64	2	0	0	0	0	1	64.6	0	64.6	0	1	0	0	0	0	1	0	0	2
44	2	0	1	0	0	1	67.5667	0	67.5667	0	1	0	0	0	0	1	0	0	1
49	2	0	0	0	0	1	67.2333	0	67.2333	0	1	0	0	0	1	0	0	0	3
60	3	0	0	0	0	2	68.9	0	68.9	0	0	0	1	0	0	1	0	0	1
29	2	0	0	0	0	1	61.5667	0	61.5667	0	1	0	1	0	0	0	1	1	4
59	2	0	1	0	0	1	66.8667	0	66.8667	0	1	0	0	0	0	1	0	0	1
50	2	0	0	0	0	1	5.9	0	5.9	0	1	0	0	0	0	1	0	0	1
29	2	0	1	0	0	1	60.7	0	60.7	0	1	0	1	0	0	0	1	2	1
34	2	0	0	0	0	1	13.7333	1	31.8667	1	1	0	1	0	0	1	0	0	1
34	1	0	0	0	0	1	31.8667	0	31.8667	0	1	0	1	0	0	1	0	0	4
59	2	0	0	0	0	1	65.0667	0	65.0667	0	1	0	0	0	0	1	0	0	1
75	2	0	0	0	0	1	62.8	0	62.8	0	0	0	1	0	0	0	1	1	1
57	2	0	0	0	0	1	61.2333	0	61.2333	0	1	0	0	0	0	1	0	0	4
59	2	0	0	0	0	3	60.8333	0	60.8333	0	1	0	0	0	0	1	0	0	4
49	3	0	0	0	0	1	60.8333	0	60.8333	0	1	0	0	0	0	1	0	0	1
34	4	0	1	0	0	1	60.5	0	60.5	0	1	0	0	0	0	1	0	0	4
61	2	0	0	0	0	1	61.1	0	61.1	0	1	0	0	0	0	1	0	0	1
54	2	0	1	0	0	1	54.9667	0	54.9667	0	1	0	0	0	0	1	0	0	1
46	2	0	1	0	0	1	42.4333	1	60.3	0	1	0	0	0	0	1	0	0	1
45	2	0	1	0	0	1	54.9	0	54.9	0	1	0	0	1	0	0	1	1	1
						1. invasive ductal Ca													1. luminal
						2. invasive lobular Ca													2. luminal-HER2
						3. others													3. HER2
																			4. triple negative
